# Supplementary material for: Atmospheric CO2 concentration effects on rice water use and biomass production
Source: PLoS One. 2017 Feb 3;12(2):e0169706. doi: 10.1371/journal.pone.0169706 (PMC5291415; doi:10.1371/journal.pone.0169706)
Supplement: S1 Table — (XLSX) [file pone.0169706.s003.xlsx]

## Sheet: Sheet1
	Field data								195 ppmv chamber							390 ppmv chamber							780 ppmv chamber							1560 ppmv chamber
Date	Tmax(°C)	Tmin(°C)	Tmean(°C)	Hmean(%)	Rg (MJ/m2)	Wind speed (m/s)	Rain (mm)		Tmax(°C)	Tmin(°C)	Tmean(°C)	Hmax(%)	Hmin(%)	Hmean(%)		Tmax(°C)	Tmin(°C)	Tmean(°C)	Hmax(%)	Hmin(%)	Hmean(%)		Tmax(°C)	Tmin(°C)	Tmean(°C)	Hmax(%)	Hmin(%)	Hmean(%)		Tmax(°C)	Tmin(°C)	Tmean(°C)	Hmax(%)	Hmin(%)	Hmean(%)
2013-09-09	31.5	24.9	28.2	86.5909	10.0505	0.61596	32.6		28.36	24.504	26.432	90	58	74		29	23.3	26.15	94	57	75.5		24.3	28.34	26.32	62	93	77.5		28.23	23.98	26.105	89	63	76
2013-09-10	31.6	24.5	28.05	85.2116	12.0764	0.72964	34.2		28.8	24.52	26.66	90	58	74		28.92	23.4	26.16	94	57	75.5		24.32	28.22	26.27	62	93	77.5		28.16	24	26.08	89	63	76
2013-09-11	30.6	24.9	27.75	88.0399	15.1153	0.78416	0.6		27.9	24.3	26.1	91	53	72		29.9	22.5	26.2	100	50	75		24.4	28.1	26.25	56	95	75.5		27.8	24.1	25.95	91	57	74
2013-09-12	29.9	24.5	27.2	93.776	8.02455	0.52664	0.6		28.8	24.6	26.7	91	66	78.5		28.2	23.8	26	100	60	80		24.4	27.6	26	67	99	83		27.8	24.2	26	91	68	79.5
2013-09-13	30.4	24.8	27.6	87.339	13.1906	0.7888	1.1		27.4	24.5	25.95	90	60	75		28.1	23.2	25.65	85	62	73.5		24.2	27.7	25.95	62	92	77		27.7	23.9	25.8	88	65	76.5
2013-09-14	31.6	24.4	28	77.4667	14.9127	1.14144	4.8		28.9	24.6	26.75	90	54	72		29.9	23.6	26.75	94	56	75		24.2	30.1	27.15	59	90	74.5		29.7	23.7	26.7	88	62	75
2013-09-15	31.2	24.9	28.05	86.5376	8.22714	0.79344	14.8		27.4	24.6	26	89	58	73.5		28.5	23.9	26.2	92	59	75.5		24.4	27.6	26	64	91	77.5		27.8	24.1	25.95	87	64	75.5
2013-09-16	28.5	24.2	26.35	95.2863	7.21418	0.70992	3.6		28.5	24.5	26.5	93	69	81		28.3	23.2	25.75	95	58	76.5		24.3	27.5	25.9	66	100	83		27.8	24	25.9	93	67	80
2013-09-17	32	24.8	28.4	91.5265	14.6088	0.68556	0.4		28.9	24.6	26.75	91	59	75		29.6	23.2	26.4	100	56	78		24.4	27.7	26.05	61	100	80.5		27.7	24.1	25.9	92	63	77.5
2013-09-18	31.3	25.4	28.35	90.8997	12.279	0.86072	9.8		27.8	24.5	26.15	91	58	74.5		27.7	23.7	25.7	100	57	78.5		22.9	29.6	26.25	63	95	79		27.7	24.2	25.95	89	64	76.5
2013-09-19	29.6	23.9	26.75	93.7238	10.5569	1.30036	7.5		28.7	24.4	26.55	92	61	76.5		27.7	23.5	25.6	98	63	80.5		22.4	29.6	26	67	100	83.5		27.7	24.1	25.9	92	66	79
2013-09-20	30.5	25.4	27.95	81.4599	11.4686	3.6076	5		27.9	24.1	26	90	64	77		27.8	24.1	25.95	88	63	75.5		24.5	27.6	26.05	66	91	78.5		27.9	24.1	26	91	66	78.5
2013-09-21	28.8	26.2	27.5	86.4292	7.11289	2.83388	15.1		28.5	24.4	26.45	89	72	80.5		29.5	24	26.75	89	67	78		24.4	29.2	26.8	71	93	82		29.6	24	26.8	90	71	80.5
2013-09-22	26	24.5	25.25	89.8913	2.25068	1.10432	93		28.5	24.5	26.5	92	76	84		27.8	24.2	26	100	72	86		21.7	28.6	25.15	67	100	83.5		27.7	24.2	25.95	94	70	82
2013-09-23	25.25	24	24.625	95.1632	4.78308	0.56028	54.8		28.1	24.4	26.25	93	75	84		28.3	24.3	26.3	95	66	80.5		24.5	27.7	26.1	78	100	89		27.7	24.2	25.95	94	77	85.5
2013-09-24	29	23.25	26.125	94.4091	7.61937	0.5162	22.8		28.9	24.5	26.7	89	64	76.5		27.5	24.1	25.8	98	64	81		23.6	27.6	25.6	68	100	84		27.6	24.1	25.85	93	67	80
2013-09-25	30.5	24.2	27.35	92.2703	10.0505	0.65192	2.7		28	24.6	26.3	88	66	77		28.7	24.1	26.4	92	65	78.5		23.22	27.6	25.41	65.4	100	82.7		27.7	24.08	25.89	92	66.8	79.4
2013-09-26	28.5	24.6	26.55	93.6705	8.02455	0.59624	3		28.6	24.6	26.6	89	60	74.5		28	24.2	26.1	94	66	80		21.3	27.5	24.4	68	100	84		27.7	24	25.85	92	68	80
2013-09-27	30.4	24.5	27.45	90.7508	8.93621	0.53012	2.6		27.6	24.4	26	87	62	74.5		27.6	24.5	26.05	99	64	81.5		21.5	27.7	24.6	65	100	82.5		27.8	24.1	25.95	94	65	79.5
2013-09-28	30.9	24.3	27.6	87.7469	13.2919	0.65076	56.6		27.7	24.1	25.9	88	56	72		28.4	24.6	26.5	100	58	79		22	27.7	24.85	62	100	81		27.8	24.1	25.95	95	64	79.5
2013-09-29	32	24	28	89.3306	15.8243	0.71108	13.2		27.5	24.6	26.05	88	51	69.5		27.6	24.6	26.1	99	56	77.5		24.5	27.8	26.15	55	97	76		27.7	24.1	25.9	93	60	76.5
2013-09-30	32	24.4	28.2	87.9443	19.3697	0.64612	8		27.5	24.5	26	86	49	67.5		29.1	24.4	26.75	93	55	74		24.2	29	26.6	54	97	75.5		27.9	23.9	25.9	91	60	75.5
2013-10-01	30.4	24.5	27.45	89.4163	10.2531	0.65888	3.8		27.8	24.5	26.15	86	53.5	69.75		27.5	24.3	25.9	100	58	79		22.6	30.3	26.45	58	94	76		27.8	24.1	25.95	93	65	79
2013-10-02	32.8	23.9	28.35	88.7463	17.1412	0.65308	7		27.8	24.5	26.15	88	52	70		28	24.3	26.15	100	55	77.5		21.8	30.7	26.25	57	98	77.5		27.9	23.8	25.85	92	62	77
2013-10-03	32.5	24.7	28.6	90.8261	14.8114	0.69136	3.5		29.3	24.5	26.9	88	53	70.5		29.8	23.9	26.85	100	60	80		23.5	31.4	27.45	59	100	79.5		30.1	23.5	26.8	94	62	78
2013-10-04	32	24.6	28.3	81.0563	14.5075	0.73196	0		27.4	24.1	25.75	86	54	70		27.5	23.1	25.3	99	59	79		20.9	27.7	24.3	58	93	75.5		27.7	23.2	25.45	91	63	77
2013-10-05	31.6	24.2	27.9	83.6618	18.5593	0.8236	0		29.7	22.2	25.95	90	50	70		30.7	24.2	27.45	90	55	72.5		21.3	30.7	26	55	93	74		30.5	24	27.25	90	60	75
2013-10-06	32	22.5	27.25	82.8123	18.458	0.8526	0		27.5	24.5	26	86	52	69		27.6	24.2	25.9	90	56	73		21.6	28.3	24.95	55	94	74.5		27.8	24.1	25.95	91	58	74.5
2013-10-07	33	22.6	27.8	79.5126	19.3697	0.82244	0		27.5	24.3	25.9	88	51	69.5		27.8	23.9	25.85	100	53	76.5		21.9	27.9	24.9	58	100	79		27.9	23.9	25.9	97	63	80
2013-10-08	30.2	23	26.6	81.0563	13.7984	0.69716	0		29.2	24.4	26.8	86	57	71.5		29.8	24.1	26.95	100	61	80.5		21.5	30.2	25.85	60	99	79.5		30.2	23.8	27	93	64	78.5
2013-10-09	31.6	22.7	27.15	82.0246	15.1153	0.6322	2.1		27.5	24.4	25.95	90	51	70.5		27.7	24.1	25.9	100	58	79		21.86	30	25.93	60.2	100	80.1		27.9	24.1	26	98	63	80.5
2013-10-10	33	24.7	28.85	92.2384	15.723	0.88392	2.6		27.7	24.5	26.1	87	52	69.5		28.2	23.9	26.05	100	57	78.5		22.1	27.6	24.85	59	100	79.5		28.1	24.1	26.1	94	63	78.5
2013-10-11	27.7	25	26.35	94.5493	3.16235	1.66808	53.2		27.9	24.4	26.15	88	74	81		28.1	23.5	25.8	100	76	88		22.5	27.5	25	81	100	90.5		27.6	24	25.8	94	77	85.5
2013-10-12	30.5	24.5	27.5	95.1843	8.83492	0.94772	1		29.7	24.6	27.15	92	64	78		30.2	23.9	27.05	100	66	83		23.4	29.6	26.5	68	100	84		30.7	22.6	26.65	101	66	83.5
2013-10-13	33.3	23.2	28.25	89.1537	19.8762	0.7308	0.3		27.5	24.3	25.9	89	44	66.5		27.6	24	25.8	100	54	77		21.8	27.7	24.75	51	100	75.5		28.1	24.1	26.1	99	59	79
2013-10-14	31	23.8	27.4	90.5955	13.8997	0.69368	0		27.7	24.1	25.9	89	53	71		27.9	23.8	25.85	100	57	78.5		21.6	30.6	26.1	57	97	77		27.9	23.8	25.85	97	61	79
2013-10-15	31.4	23.2	27.3	87.1869	12.3803	0.77372	14.4		27.6	24.1	25.85	87	56	71.5		27.8	24.3	26.05	100	66	83		21.4	29	25.2	64	100	82		27.8	24.1	25.95	96	63	79.5
2013-10-16	30.5	24.9	27.7	90.7508	8.22714	0.986	9.9		27.6	24.5	26.05	88	58	73		27.5	23.7	25.6	100	64	82		21.7	29.1	25.4	64	100	82		27.9	23.9	25.9	100	63	81.5
2013-10-17	28.5	23.7	26.1	86.3742	7.31548	1.03008	0.2		27.7	24.3	26	88	64	76		27.6	24.6	26.1	100	70	85		22	27.7	24.85	67	100	83.5		27.9	24	25.95	97	69	83
2013-10-18	29	22.5	25.75	75.1975	9.3414	1.01848	6.2		28.1	21	24.55	88	54	71		27.5	24.5	26	100	68	84		21.6	28.8	25.2	61	100	80.5		27.8	24.1	25.95	94	68	81
2013-10-19	28	24.5	26.25	93.6973	6.60641	0.60436	1.9		27.7	24.6	26.15	87	66	76.5		28.6	24.6	26.6	100	73	86.5		22.3	28.6	25.45	73	100	86.5		27.7	24.1	25.9	100	70	85
2013-10-20	32	23.5	27.75	79.6736	21.193	1.16	0		27.5	24.4	25.95	88	51	69.5		28.2	24.4	26.3	100	55	77.5		22.7	30.2	26.45	57	100	78.5		27.9	24.1	26	95	65	80
2013-10-21	32.5	24	28.25	78.47	19.3697	1.11128	0		27.5	24.5	26	86	53	69.5		28.2	23.4	25.8	100	57	78.5		20.7	28.6	24.65	60	100	80		27.8	23.8	25.8	94	65	79.5
2013-10-22	32	23.9	27.95	84.974	18.7619	0.92452	0.8		29.4	24.3	26.85	89	49	69		30.3	23.5	26.9	100	60	80		20.9	31.8	26.35	59	100	79.5		30.2	23.9	27.05	101	60	80.5
2013-10-23	30.6	24.5	27.55	79.6798	9.94917	0.87232	0.3		27.7	24.4	26.05	88	55	71.5		27.8	24.5	26.15	100	69	84.5		21.1	28.6	24.85	63	100	81.5		27.7	23.1	25.4	101	68	84.5
2013-10-24	31.3	23.3	27.3	79.2647	20.2814	0.78996	0.3		27.7	22.7	25.2	94	51	72.5		27.9	23.7	25.8	100	64	82		21.7	28.8	25.25	59	100	79.5		27.8	23.8	25.8	101	67	84
2013-10-25	31.6	23.4	27.5	83.1886	18.8632	0.74008	0		27.9	23.9	25.9	89	50	69.5		28	23.7	25.85	100	67	83.5		22.4	28.8	25.6	56	100	78		27.8	23.9	25.85	98	67	82.5
2013-10-26	28	23.3	25.65	82.1693	6.20122	1.15304	3		29.5	24.4	26.95	89	62	75.5		30.4	24.6	27.5	100	73	86.5		22	31.1	26.55	67	100	83.5		30.4	24	27.2	101	77	89
2013-10-27	27.9	24.8	26.35	81.7259	6.30252	1.24004	0		28.8	24.3	26.55	90	70	80		29.8	24.4	27.1	100	76	88		21.4	29.4	25.4	74	100	87		29.9	24	26.95	101	82	91.5
2013-10-28	30.1	23.4	26.75	74.044	12.1777	1.41868	0		29.2	24.3	26.75	87	59	73		30.1	24.4	27.25	100	67	83.5		22	30.7	26.35	56	100	78		30.3	23.8	27.05	100	72	86
2013-10-29	31	23	27	74.044	17.3438	1.57992	0		28.1	24.1	26.1	90	52	71		27.6	24.4	26	100	68	84		20.8	29.8	25.3	52	100	76		28	24	26	101	68	84.5
2013-10-30	29.4	22.5	25.95	75.5361	11.9751	0.64612	0		27.9	22	24.95	94	62	78		28.2	24.5	26.35	100	76	88		21.9	29	25.45	62	100	81		27.9	23.8	25.85	101	80	90.5
2013-10-31	31.5	21.7	26.6	93.4746	13.7984	1.51496	0		29.2	24.1	26.65	89	63	76		29.2	23.9	26.55	100	75	87.5		21.8	29.2	25.5	68	100	84		28.1	23.8	25.95	101	75	88
2013-11-01	33	24	28.5	82.311	20.8891	1.45464	0		29.2	24.3	26.75	91	53	72		30.4	24.2	27.3	100	67	83.5		22.5	30.5	26.5	69	100	84.5		30.2	22.9	26.55	101	69	85
2013-11-02	30.9	23	26.95	85.6713	11.7725	0.89784	20.6		27.7	24.2	25.95	89	57	73		27.9	23.8	25.85	100	76	88		21.6	29.8	25.7	67	100	83.5		27.7	23.9	25.8	101	78	89.5
2013-11-03	31	24	27.5	88.0399	11.9751	1.11824	12.2		26.81	24.5	25.655	92	55	73.5		28.66	24.6	26.63	100	71	85.5		20.5	31.66	26.08	59	100	79.5		28.38	23.7	26.04	101	76	88.5
2013-11-04	30.8	24.6	27.7	85.1532	13.7984	1.4558	21.1		27.026	24.4	25.713	90	56	73		28.87	24.5	26.685	100	69	84.5		23.3	31.1	27.2	68	100	84		28.38	23.8	26.09	101	75	88
2013-11-05	29.3	25.4	27.35	93.776	7.21418	1.09156	25		28.9	23.9	26.4	96	63	79.5		28.4	23.7	26.05	100	74	87		22.4	28.7	25.55	70	100	85		27.9	23.8	25.85	101	79	90
2013-11-06	31.4	24.9	28.15	79.7528	17.1412	1.7284	0.4		28	23.5	25.75	91	56	73.5		27.9	24.4	26.15	100	69	84.5		21.8	30.4	26.1	66	100	83		27.8	23.6	25.7	101	78	89.5
2013-11-07	30.2	23.5	26.85	83.4633	11.7725	2.25272	17.4		29.1	23.8	26.45	91	61	76		27.7	24.4	26.05	100	73	86.5		22.1	29	25.55	70	99	84.5		27.9	23.9	25.9	101	80	90.5
2013-11-08	28.5	25.7	27.1	87.8466	3.46623	4.41612	65		28.9	24	26.45	94	76	85		29.1	24.4	26.75	100	71	85.5		23	27.4	25.2	72	100	86		27.7	23.9	25.8	101	81	91
2013-11-09	31.5	24.5	28	75.8724	13.1906	2.15528	0		29.5	24	26.75	93	57	75		29.9	24.4	27.15	100	68	84		24	29.7	26.85	62	100	81		30.2	23.4	26.8	101	76	88.5
2013-11-10	31	25.6	28.3	81.2031	17.8503	1.96388	3.6		27.9	24	25.95	92	58	75		27.7	24	25.85	100	69	84.5		21.8	30.3	26.05	65	100	82.5		27.9	23.9	25.9	101	76	88.5
2013-11-11	30	24.4	27.2	92.1404	10.3544	1.28876	1.8		28.8	24	26.4	93	61	77		27.7	23.6	25.65	100	74	87		21.7	28.4	25.05	65	100	82.5		27.9	24.1	26	101	79	90
2013-11-12	28.5	24.6	26.55	89.1537	6.30252	1.35372	24.6		29.3	23.6	26.45	94	62	78		29.5	23.7	26.6	100	77	88.5		22.4	28.3	25.35	75	100	87.5		27.6	23.9	25.75	101	80	90.5
2013-11-13	28.1	24.3	26.2	89.8913	7.61937	1.06952	52.6		29.8	23.8	26.8	95	67	81		29.7	24	26.85	100	78	89		21.3	29.3	25.3	68	100	84		29.7	23.9	26.8	101	83	92
2013-11-14	31.3	23.8	27.55	81.1301	14.001	0.7308	0		27.7	23.6	25.65	92	62	77		27.5	23.8	25.65	100	75	87.5		21.3	31.1	26.2	67	100	83.5		27.8	23.9	25.85	101	80	90.5
2013-11-15	32	25	28.5	79.7528	18.6606	1.70984	0		29	23	26	92	63	77.5		27.5	24.1	25.8	100	68	84		22.9	30.7	26.8	63	100	81.5		27.8	24	25.9	101	77	89
2013-11-16	31	24.5	27.75	78.9862	17.3438	1.78756	1.8		27.7	23.8	25.75	92	60	76		27.5	24.2	25.85	100	67	83.5		22.6	30.5	26.55	63	100	81.5		28	23.1	25.55	101	75	88
2013-11-17	30.7	24.2	27.45	81.4971	18.8632	1.5834	0		28.2	24	26.1	93	62	77.5		27.2	23.8	25.5	100	73	86.5		22.3	29.9	26.1	65	100	82.5		27.5	24	25.75	101	77	89
2013-11-18	30.5	24.1	27.3	83.3274	17.3438	2.25968	8.3		28.6	24.1	26.35	88	59	73.5		28.2	24.1	26.15	100	72	86		21.4	28.6	25	72	100	86		28.4	24.1	26.25	101	76	88.5
2013-11-19	27.5	23.9	25.7	84.7263	6.20122	1.914	8.4		28	24	26	94	71	82.5		28.1	23.8	25.95	100	76	88		21.7	28.1	24.9	76	100	88		28.1	23.9	26	101	76	88.5
2013-11-20	29.5	23.9	26.7	84.7892	12.8868	2.00912	21.2		27.6	24.3	25.95	91	66	78.5		27.9	24	25.95	100	75	87.5		21.4	28.1	24.75	76	100	88		27.8	24	25.9	101	76	88.5
2013-11-21	30.3	23.8	27.05	87.7469	15.2166	1.86992	4.7		27.9	24.4	26.15	91	66	78.5		27.7	24	25.85	100	75	87.5		22.8	28.4	25.6	78	100	89		27.7	22.1	24.9	101	81	91
2013-11-22	28.5	23.9	26.2	84.2188	15.014	1.43028	0.2		27.8	24.1	25.95	91	66	78.5		27.6	23.7	25.65	100	76	88		21.9	28	24.95	77	100	88.5		27.9	23.9	25.9	101	78	89.5
2013-11-23	28.8	24.7	26.75	84.0896	10.2531	1.63444	8.2		27.5	24	25.75	92	73	82.5		27.4	24.4	25.9	100	80	90		22	27.9	24.95	69	100	84.5		27.7	24.1	25.9	101	82	91.5
2013-11-24	30.5	23.6	27.05	83.5633	12.1777	0.85492	5.1		27.8	23.9	25.85	93	66	79.5		27.7	24	25.85	100	70	85		22.5	28.2	25.35	77	100	88.5		27.9	24	25.95	101	74	87.5
2013-11-25	31.3	24	27.65	81.6799	16.1282	0.957	0		28.3	24.4	26.35	92	66	79		28.2	24.4	26.3	100	74	87		22	30.8	26.4	72	100	86		27.9	24.1	26	101	80	90.5
2013-11-26	30.2	24.5	27.35	84.974	10.5569	1.3108	0.6		28.9	22.3	25.6	95	64	79.5		28.2	23.6	25.9	100	75	87.5		22.8	29.4	26.1	68	100	84		28	23.9	25.95	101	81	91
2013-11-27	30.5	24.2	27.35	85.0344	10.7595	1.27252	5.8		28.1	23.6	25.85	94	71	82.5		27.7	24.1	25.9	101	79	90		23.8	28.1	25.95	80	100	90		27.9	24.2	26.05	101	81	91
2013-11-28	31.7	24	27.85	86.3742	17.3438	1.39316	0		28.3	23.9	26.1	94	60	77		28	24	26	100	73	86.5		21.6	29.2	25.4	72	100	86		27.7	24.1	25.9	101	75	88
2013-11-29	28.2	25.5	26.85	79.8873	9.74658	2.79676	0		29.3	23.6	26.45	93	72	82.5		27.9	24	25.95	100	76	88		22.7	28.6	25.65	68	100	84		27.8	24	25.9	101	84	92.5
2013-11-30	26.6	25.1	25.85	81.4933	5.18826	1.51148	4		30.8	23.5	27.15	95	73	84		29.3	23.9	26.6	100	70	85		21.1	29	25.05	72	100	86		27.7	23.7	25.7	101	78	89.5
2013-12-01	28.3	23.7	26	95.1419	9.74658	1.22612	4.6		29.9	23.7	26.8	94	63	78.5		30.4	24.2	27.3	100	77	88.5		24.1	28.2	26.15	80	100	90		29.3	24.1	26.7	101	80	90.5
2013-12-02	29	23.5	26.25	83.3274	14.3049	1.55324	1.5		28.4	23.9	26.15	93	63	78		28.1	24	26.05	100	69	84.5		21.6	28.4	25	74	100	87		28.3	24.1	26.2	101	80	90.5
2013-12-03	27.5	24	25.75	87.4348	8.12585	1.59732	0.9		29.6	23.5	26.55	94	70	82		29.7	24.1	26.9	100	86	93		22.2	28.5	25.35	84	100	92		28	24.1	26.05	101	82	91.5
2013-12-04	27.6	24	25.8	93.6973	8.83492	1.61588	0		28.1	23.6	25.85	93	76	84.5		28	23.9	25.95	100	79	89.5		24.1	27.8	25.95	89	100	94.5		28	24.1	26.05	101	86	93.5
2013-12-05	26.1	24.5	25.3	84.4014	6.09993	1.54976	0		30.6	23.5	27.05	94	77	85.5		29.1	23.5	26.3	100	77	88.5		22.2	28.6	25.4	83	100	91.5		27.8	24.2	26	101	88	94.5
2013-12-06	27.7	24	25.85	84.4014	7.82196	1.4848	0.2		30.5	24.1	27.3	97	69	83		29.4	24.7	27.05	100	79	89.5		22	29.2	25.6	74	100	87		29.8	24.2	27	101	82	91.5
2013-12-07	27.6	23.9	25.75	91.0817	6.809	1.35024	0.1		29.7	24.6	27.15	97	68	82.5		30.5	23.8	27.15	100	68	84		23.9	29.4	26.65	83	100	91.5		31.1	23.1	27.1	101	73	87
2013-12-08	28.3	24.4	26.35	88.422	7.21418	0.91756	11.3		30.5	23.9	27.2	89	67	78		31	24.1	27.55	100	69	84.5		23.9	30.2	27.05	83	100	91.5		31.6	23.5	27.55	101	74	87.5
2013-12-09	31.2	24	27.6	90.6349	18.458	0.90944	0		30.4	24.7	27.55	87	61	74		32.3	24	28.15	100	67	83.5		25.8	29.1	27.45	79	100	89.5		30.3	23.1	26.7	101	72	86.5
2013-12-10	30	24.8	27.4	84.3453	11.8738	1.45	0		28.9	23.5	26.2	94	66	80		28.8	24.1	26.45	100	83	91.5		22.7	32.4	27.55	75	100	87.5		29	24	26.5	101	81	91
2013-12-11	30	24.2	27.1	81.534	11.7725	1.5312	2.4		28.3	23.3	25.8	98	58	78		27.6	23.6	25.6	100	74	87		21.7	28.9	25.3	71	100	85.5		27.8	24.2	26	101	77	89
2013-12-12	28	24.8	26.4	88.9217	8.83492	2.0822	0		29.4	24.1	26.75	94	67	80.5		29.5	23.9	26.7	100	82	91		22.8	28.9	25.85	76	100	88		28.3	23.7	26	101	86	93.5
2013-12-13	30.3	24.5	27.4	84.9131	10.5569	1.22496	0		28.4	24.1	26.25	91	69	80		28.2	23.6	25.9	100	75	87.5		23.1	27.9	25.5	88	100	94		27.7	24.1	25.9	101	85	93
2013-12-14	30.6	24.3	27.45	77.5312	14.6088	2.71324	9		29.5	24.5	27	94	67	80.5		30.3	24.2	27.25	101	79	90		22.3	30.6	26.45	78	100	89		30.4	24.1	27.25	101	81	91
2013-12-15	31	24.4	27.7	89.1986	15.723	2.04856	2.7		29.5	23.8	26.65	91	64	77.5		29.8	23.8	26.8	100	77	88.5		23	30.1	26.55	72	100	86		30.1	24.1	27.1	101	81	91
2013-12-16	31	24.2	27.6	90.7126	12.7855	1.48016	0		28.4	22.6	25.5	93	61	77		27.9	24.5	26.2	100	72	86		22.4	29.1	25.75	72	100	86		27.8	23.3	25.55	101	81	91
2013-12-17	31.6	24	27.8	93.6973	16.9386	1.01964	0.3		28.1	24.2	26.15	92	64	78		28.9	24.1	26.5	100	76	88		22.1	29.1	25.6	71	100	85.5		27.7	24.1	25.9	101	79	90
2013-12-18	31.7	24	27.85	88.4936	19.3697	0.93032	0.4		28.2	24.3	26.25	93	60	76.5		27.9	24.4	26.15	100	70	85		24.1	29	26.55	83	100	91.5		27.8	24	25.9	101	78	89.5
2013-12-19	29	24.8	26.9	86.234	7.11289	1.28412	0		28	24.3	26.15	91	72	81.5		29.9	24.3	27.1	100	83	91.5		24.3	29	26.65	82	100	91		27.8	24.1	25.95	101	85	93
2013-12-20	29	24.8	26.9	88.3494	6.7077	1.09968	41.4		32	24.4	28.2	91	73	82		32.1	24.7	28.4	100	81	90.5		24	32	28	88	100	94		33.1	23.9	28.5	101	79	90
2013-12-21	30.9	24	27.45	89.0624	16.0269	1.47668	0		30	24.7	27.35	94	68	81		30	24.3	27.15	100	76	88		25.1	29.4	27.25	88	100	94		31.7	23.8	27.75	98	77	87.5
2013-12-22	30.7	24.5	27.6	89.0624	17.3438	1.99056	0		28.5	25.4	26.95	87	64	75.5		29.5	25.1	27.3	100	67	83.5		25.1	29.4	27.25	79	100	89.5		29.2	25.3	27.25	101	82	91.5
2013-12-23	29.8	23.9	26.85	84.024	11.0634	1.31776	0.4		27.8	24.4	26.1	86	64	75		27.5	24.3	25.9	100	72	86		24.3	28.6	26.45	78	100	89		27.8	24.5	26.15	98	79	88.5
2013-12-24	30.7	24	27.35	89.1083	10.9621	1.17276	0		27.6	24.4	26	92	66	79		27.7	24.7	26.2	100	76	88		24.2	27.7	25.95	84	100	92		27.7	23.9	25.8	101	82	91.5
2013-12-25	32	24.1	28.05	86.3186	15.6217	0.98832	0		29.7	24.7	27.2	91	84	87.5		29.1	24.7	26.9	100	86	93		24.4	30.4	27.4	91	100	95.5		29	24.2	26.6	101	92	96.5
2013-12-26	31.8	24.5	28.15	86.3186	18.3567	1.54512	0.1		29.5	24.4	26.95	94	62	78		30.4	24.4	27.4	100	69	84.5		24	30.7	27.35	76	100	88		30.1	24.2	27.15	101	75	88
2013-12-27	28.6	24.4	26.5	85.666	7.01159	1.32008	0.3		30.7	24	27.35	90	69	79.5		29.9	22.7	26.3	100	73	86.5		24	30.4	27.2	73	100	86.5		29.5	24	26.75	101	82	91.5
2013-12-28	27.5	23.9	25.7	82.902	5.79604	1.23308	0.4		29.8	24.3	27.05	89	75	82		29.9	24.3	27.1	100	79	89.5		24	27.7	25.85	77	100	88.5		28.2	24.2	26.2	101	86	93.5
2013-12-29	27.2	22.8	25	87.2152	6.30252	1.4442	0		31.1	24	27.55	91	73	82		29.9	24.4	27.15	100	77	88.5		23.7	29	26.35	81	100	90.5		29.7	24.2	26.95	101	83	92
2013-12-30	29.6	22.7	26.15	83.6503	12.988	1.8096	0		29.2	24.5	26.85	87	66	76.5		30	24.5	27.25	100	76	88		24	29.8	26.9	72	100	86		30.1	24.2	27.15	101	81	91
2013-12-31	29.5	22.6	26.05	80.3969	15.014	1.6472	0		27.8	24.5	26.15	90	58	74		27.7	24.5	26.1	100	62	81		23.7	30.1	26.9	66	100	83		28.1	23.7	25.9	101	73	87
2014-01-01	29.7	21.7	25.7	80.6744	18.1541	1.95808	0		30.6	24.3	27.45	91	61	76		28.8	24.3	26.55	100	67	83.5		24.3	28.6	26.45	67	100	83.5		28	24.2	26.1	101	71	86
2014-01-02	29.5	22.9	26.2	80.1077	18.8632	1.9952	0		27.8	24.1	25.95	90	57	73.5		27.9	24.3	26.1	100	62	81		23.7	28.6	26.15	66	97	81.5		28	24.1	26.05	101	71	86
2014-01-03	30.2	21.7	25.95	82.6788	17.2425	1.39084	0		31.1	24.1	27.6	90	64	77		28.6	24.2	26.4	100	68	84		23.8	29.8	26.8	67	97	82		28.3	23.4	25.85	101	72	86.5
2014-01-04	30.5	21.8	26.15	82.5645	20.1801	0.82824	0		30.4	23.7	27.05	90	57	73.5		30.3	24.1	27.2	100	65	82.5		23.9	30.9	27.4	63	97	80		29.7	23.2	26.45	101	70	85.5
2014-01-05	29.5	22.3	25.9	82.1567	12.3803	1.9894	3.3		25.4	24.3	24.85	89	70	79.5		27.7	24.3	26	100	74	87		24.5	30	27.25	68	100	84		27.7	21.9	24.8	101	78	89.5
2014-01-06	28.8	23.3	26.05	91.8631	10.9621	1.7342	0		29.1	24.1	26.6	90	62	76									24	29.6	26.8	66	98	82		28.34	23.36	25.85	101	72	86.5
2014-01-07	28.1	23.4	25.75	83.0469	8.42973	1.3746	0.3		28.8	24.1	26.45	90	62	76									24	29.6	26.8	66	98	82
